# Supplementary material for: The Effect of Chronic Exposure of Graphene Nanoplates on the Viability and Motility of A549 Cells
Source: Nanomaterials (Basel). 2022 Jun 16;12(12):2074. doi: 10.3390/nano12122074 (PMC9227066; doi:10.3390/nano12122074)
Supplement: Supplementary file 1 [file nanomaterials-12-02074-s001.zip]

Archive with 1 entries (1 files):
- nanomaterials-1769113-supplementary.pdf
